# Supplementary material for: Bombyx mori Vps13d is a key gene affecting silk yield
Source: PLoS One. 2022 Jul 7;17(7):e0270840. doi: 10.1371/journal.pone.0270840 (PMC9262180; doi:10.1371/journal.pone.0270840)
Supplement: S1 Table — (XLSX) [file pone.0270840.s004.xlsx]

## Sheet: Sheet1
S4 Table：The RT-qPCR original data
A two-tailed t-test is used to evaluate gene expression difference in midgut, silk gland, and fat body between JS and L10 at the third day of fifth instar larval stage. P-values are described as follows: *P ≤ 0.05, **P ≤ 0.01, ***P ≤ 0.001.
	Reference gene（BmGAPDH）	BmVps13d
Tissue	Cq values		Gene names	Mean CT values of BmGAPDH	Tissue	△Ct value(ΔCt = CtBmVps13d – CtBmGAPDH)	Relative expression values of BmVps13d（2^-△CT）	Gene names	Mean expression level	Tissue	Normalized expression value	Sample names	P value(T.test)
MG_JS_1	15.6	25.89	BmGAPDH_MG_JS	15.7	MG_JS_1	10.19	0.00085606	BmVps13d_MG_JS	0.00086604	MG_JS_1	0.988477	BmVps13d_MG	0.000226383
MG_JS_2	15.68	25.86	BmGAPDH_SG_JS	16.01	MG_JS_2	10.16	0.000874048	BmVps13d_SG_JS	0.000106173	MG_JS_2	1.00925	BmVps13d_SG	0.0100806
MG_JS_3	15.83	25.87	BmGAPDH_FAT_JS	14.72	MG_JS_3	10.17	0.00086801	BmVps13d_FAT_JS	0.000178077	MG_JS_3	1.00228	BmVps13d_FAT	0.0855721
SG_JS_1	15.96	29.32	BmGAPDH_MG_L10	14.78	SG_JS_1	13.31	9.8467e-05	BmVps13d_MG_L10	0.000175067	SG_JS_1	0.113698
SG_JS_2	16.12	29.14	BmGAPDH_SG_L10	14.78	SG_JS_2	13.13	0.000111552	BmVps13d_SG_L10	8.15449e-05	SG_JS_2	0.128807
SG_JS_3	15.95	29.18	BmGAPDH_FAT_L10	15.22	SG_JS_3	13.17	0.000108501	BmVps13d_FAT_L10	0.000101882	SG_JS_3	0.125284
FAT_JS_1	14.67	26.81			FAT_JS_1	12.09	0.000229376			FAT_JS_1	0.264856
FAT_JS_2	14.84	27.28			FAT_JS_2	12.56	0.000165601			FAT_JS_2	0.191217
FAT_JS_3	14.64	27.53			FAT_JS_3	12.81	0.000139253			FAT_JS_3	0.160793
MG_L10_1	14.75	27.33			MG_L10_1	12.55	0.000166753			MG_L10_1	0.192547
MG_L10_2	14.71	27.48			MG_L10_2	12.7	0.000150286			MG_L10_2	0.173533
MG_L10_3	14.88	27.01			MG_L10_3	12.23	0.000208163			MG_L10_3	0.240362
SG_L10_1	14.83	28.32			SG_L10_1	13.54	8.39564e-05			SG_L10_1	0.0969429
SG_L10_2	14.73	28.32			SG_L10_2	13.54	8.39564e-05			SG_L10_2	0.0969429
SG_L10_3	14.79	28.45			SG_L10_3	13.67	7.6722e-05			SG_L10_3	0.0885895
FAT_L10_1	15.2	28.93			FAT_L10_1	13.71	7.4624e-05			FAT_L10_1	0.086167
FAT_L10_2	15.21	28.33			FAT_L10_2	13.11	0.000113109			FAT_L10_2	0.130605
FAT_L10_3	15.24	28.27			FAT_L10_3	13.05	0.000117912			FAT_L10_3	0.136151
